# Supplementary material for: Identifying Inhibitor-SARS-CoV2-3CLpro Binding Mechanism Through Molecular Docking, GaMD Simulations, Correlation Network Analysis and MM-GBSA Calculations
Source: Molecules. 2025 Feb 10;30(4):805. doi: 10.3390/molecules30040805 (PMC11857935; doi:10.3390/molecules30040805)
Supplement: Supplementary file 1 [file molecules-30-00805-s001.zip]

Archive with 1 entries (1 files):
- molecules-3409675-supplementary.pdf
